# Supplementary material for: Knocking down ETS Proto-oncogene 1 (ETS1) alleviates the pyroptosis of renal tubular epithelial cells in patients with acute kidney injury by regulating the NLR family pyrin domain containing 3 (NLRP3) transcription
Source: Bioengineered. 2022 May 25;13(5):12927–40. doi: 10.1080/21655979.2022.2079242 (PMC9275905; doi:10.1080/21655979.2022.2079242)
Supplement: Supplemental Material [file KBIE_A_2079242_SM7151.zip]

Archive with 3 entries (3 files):
- CERTIFICATE OF ENGLISH EDITING.pdf
- ethical approvement.jpg
- original WB fig.zip
